# Supplementary material for: Myeloperoxidase mediated HDL oxidation and HDL proteome changes do not contribute to dysfunctional HDL in Chinese subjects with coronary artery disease
Source: PLoS One. 2018 Mar 5;13(3):e0193782. doi: 10.1371/journal.pone.0193782 (PMC5837105; doi:10.1371/journal.pone.0193782)
Supplement: S2 Table — (XLSX) [file pone.0193782.s003.xlsx]

## Sheet: Sheet1
S2 Table. Protein spectral counts of the high-density lipoprotein proteome reveals no changes in coronary artery disease subjects compared with non-coronary artery disease subjects.
Protein	ANOVA (All groups) p value	Patient I.D.
		Non-CAD low HDL										CAD low HDL										Non-CAD high HDL										CAD high HDL
		10101	10102	10103	10104	10105	10106	10107	10108	10109	10110	10201	10202	10203	10204	10205	10206	10207	10208	10209	10210	10301	10302	10303	10304	10305	10306	10307	10308	10309	10310	10401	10402	10403	10404	10405	10406	10407	10408	10409	10410
Albumin	0.996974	81	84	83	86	85	87	91	96	76	79	62	104	71	69	67	89	96	47	111	106	91	86	104	79	57	62	76	61	121	89	79	104	22	154	27	91	79	106	27	145
Alpha 1 antitrypsin	0.96621	33	22	16	41	43	64	33	36	27	21	27	6	31	21	18	79	13	81	29	32	7	18	71	21	18	35	61	45	12	33	78	14	11	31	22	31	39	44	18	7
Apolipoprotein E	0.98259	32	36	29	22	16	43	27	26	31	36	7	61	13	81	15	33	45	14	25	5	11	71	55	4	18	6	47	19	24	31	41	21	18	72	16	49	67	11	16	12
Apolipoprotein A-I	0.999825	465	544	345	621	387	378	444	479	543	602	762	432	243	511	324	433	486	386	527	721	736	324	378	701	281	611	362	189	707	581	267	801	378	711	527	521	311	187	340	812
Apolipoprotein A-II	0.99881	107	134	183	76	91	87	36	104	121	55	71	87	23	186	34	191	67	44	116	144	24	221	145	32	37	191	100	78	86	45	161	71	79	91	87	69	136	71	120	82
Apolipoprotein A-IV	0.978841	27	29	14	12	18	23	6	13	4	12	31	18	15	17	22	4	13	17	14	12	15	19	24	22	14	31	7	17	1	3	20	16	31	7	7	8	16	14	11	18
Apolipoprotein B	0.983423	12	5	7	10	12	4	5	7	8	10	5	3	15	21	6	7	8	2	5	3	2	18	4	3	19	1	7	3	9	6	7	6	8	7	11	3	8	4	6	13
Apolipoprotein C1	0.999099	3	2	4	5	2	4	3	3	2	1	1	7	2	5	3	4	4	1	1	1	1	9	7	1	1	2	1	1	3	2	4	2	1	3	1	7	2	2	1	5
Apolipoprotein C-II	0.997909	8	12	7	8	9	11	7	12	7	9	3	2	16	14	4	13	18	2	6	9	8	12	7	8	9	11	7	12	7	9	7	1	18	4	9	13	6	11	8	11
ApolipoproteinC3	0.999715	10	12	4	1	8	11	3	2	4	3	3	7	9	2	6	8	5	7	5	8	4	27	1	2	1	2	7	1	3	11	6	2	11	1	9	1	13	3	3	9
Apolipoprotein C-IV	0.997673	6	6	7	3	5	12	2	5	3	2	1	8	3	8	9	6	2	2	4	9	17	3	1	7	1	8	7	3	5	1	2	18	2	3	1	2	13	1	12	1
Apolipoprotein D	0.999247	8	4	3	7	7	5	8	7	6	4	3	7	2	11	4	3	6	9	12	1	1	8	4	3	1	14	2	11	2	13	9	3	12	7	8	3	1	6	4	4
Apolipoprotein F	0.995569	6	4	8	7	5	3	6	2	8	2	5	7	3	9	1	8	2	7	4	2	7	3	11	4	2	6	9	1	5	1	8	2	12	3	2	2	2	7	3	7
Complement fragment 4A	0.966212	14	12	11	6	8	11	10	9	12	14	21	3	17	1	3	7	11	3	27	1	21	5	3	6	9	7	7	14	11	13	12	13	3	7	12	5	26	1	2	13
Complement 3	0.998821	12	14	1	8	22	2	7	8	3	7	7	21	4	1	7	21	3	6	11	4	7	22	14	4	11	5	7	5	9	4	20	2	9	6	7	3	11	9	13	7
Cholesterol Ester transfer protein	0.992114	10	7	6	5	8	2	1	4	3	1	8	2	4	3	7	1	4	7	8	1	3	17	1	5	1	7	2	3	1	3	12	1	3	7	12	1	1	3	1	1
Clusterin	0.99942	14	11	6	8	11	21	2	7	8	1	21	6	3	1	32	1	7	4	1	11	7	14	16	1	6	3	17	9	13	2	3	6	11	17	12	7	1	19	5	4
Fibrinogen alpha	0.998746	11	5	1	3	6	4	2	1	6	2	4	12	3	9	1	1	2	5	1	1	1	9	2	4	2	2	7	2	3	8	4	6	2	8	6	7	1	2	2	1
Prenylcysteine oxidase 1	0.996351	2	1	1	2	3	1	4	4	1	1	1	2	2	3	1	2	3	1	2	2	1	4	2	5	1	2	1	1	2	2	11	1	1	1	1	1	1	1	1	1
Platelet-Activating Factor Acetylhydrolase	0.998227	11	2	7	3	2	1	1	3	1	1	7	3	4	3	5	3	2	1	2	2	21	1	1	1	1	2	1	2	2	2	1	1	2	1	1	17	5	3	3	1
Phospholipid transfer protein	0.987805	1	1	1	2	1	2	6	1	2	1	2	4	1	1	2	1	1	2	3	3	4	2	3	1	2	1	1	2	1	2	5	1	3	2	1	1	1	2	1	2
Serum paraoxonase/arylesterase 1	0.998306	22	4	3	8	11	17	2	7	8	5	1	15	17	2	11	3	5	2	18	11	2	7	6	18	4	7	12	5	18	5	3	2	4	9	19	4	12	9	4	16
Serum Amyloid A protein	0.99958	11	2	5	6	2	3	4	3	11	18	7	3	8	9	7	5	6	14	1	3	2	7	11	13	5	5	2	5	8	5	1	12	1	19	4	11	4	1	3	7
Sex hormone-binding globulin	0.984854	1	3	2	1	2	3	1	2	1	2	2	3	1	3	1	1	5	1	2	1	2	1	1	1	1	1	2	1	2	8	4	2	2	1	2	1	2	1	3	2
Vitronectin	0.995873	2	4	3	6	2	6	1	7	2	3	1	5	1	3	1	15	2	4	1	2	5	1	4	2	1	3	5	2	7	4	8	2	3	1	2	7	4	2	3	1
